# Supplementary material for: Sex, size and habitat complexity effects on emergence latency and latency to locate food of the invasive porthole livebearer (Poeciliopsis gracilis)
Source: PLoS One. 2022 Jun 9;17(6):e0269384. doi: 10.1371/journal.pone.0269384 (PMC9182249; doi:10.1371/journal.pone.0269384)
Supplement: S1 Data — (R) [file pone.0269384.s001.R]

#Emergence latency and latency to locate food
#packages required
library(MASS)
library(lme4)
## for multiple comparisons
require(mvtnorm)
require(multcomp)


#import data base

db<-read.table("DBEsteban.txt",h=T,na.strings = "NA")


#test for normality using a Shapiro test

shapiro.test(db$exit)
shapiro.test(db$locatefoodafterexit)

#test gamma distribution for exit time
mean(db$exit)
sd(db$exit)
shape =0.395
scale =278.671
num_of_samples = 1000000
y <- rgamma(num_of_samples, shape = 0.395, scale = 278.671)
result = ks.test(db$exit, y)
result

#test gamma distribution for time to locate food after exit
mean(db$locatefoodafterexit, na.rm=TRUE)
sd(db$locatefoodafterexit, na.rm=TRUE)
shape = 0.502
scale =177.098
num_of_samples = 1000000
y2 <- rgamma(num_of_samples, shape = 0.502, scale = 177.098)
result2 = ks.test(db$locatefoodafterexit, y2)
result2


#glm for emergence latency

etime<-glm(db$exit~db$sex+db$size+db$treatment,data=db,na.action=na.omit,family=Gamma(link="log"))

summary(etime)

# Y = B0 + B1X
b_one<-etime$coefficients[2]
#from the summary = b_cero = intercept of the model = 2.21446

# y = 2.21446 + 0.8310192 X


#glm for latency to locate food after emerging the refuge
ftime<-glm(db$locatefoodafterexit~db$sex+db$size+db$treatment,data=db,na.action=na.omit,family=Gamma(link="log"))

summary(ftime)

# Y = B0 + B1X
b_one<-ftime$coefficients[2]
#from the summary = b_cero = intercept of the model = 6.71344

# y = 6.71344 -0.2469849 X


###### lineal models for tendency lines for graphs

#Subsets
dbF<-subset(db,db$sex=="f")
dbM<-subset(db,db$sex=="m")
dbC<-subset(db,db$treatment=="complex")
dbS<-subset(db,db$treatment=="simple")

summary(lm(dbF$exit~dbF$size))
Fexit<-lm(dbF$exit~dbF$size)
Fexit$coefficients[1] #b_cero =   -100.9712 
Fexit$coefficients[2] #b_one =  7.149264 
# Y = B0 + B1X
# y = -100.9712  + 7.149264 x 
# r2 = 0.0619

summary(lm(dbM$exit~dbM$size))
Mexit<-lm(dbM$exit~dbM$size)
Mexit$coefficients[1] #b_cero = -161.4099 
Mexit$coefficients[2] #b_one =  13.12833 
# Y = B0 + B1X
# y = -161.4099  + 13.12833 x 
# r2 = 0.0768 

summary(lm(dbC$locatefoodafterexit~dbC$size))
Cexit<-lm(dbC$exit~dbC$size)
Cexit$coefficients[1] #b_cero =   -124.2365 
Cexit$coefficients[2] #b_one =  10.389 
# Y = B0 + B1X
# y = -124.2365  + 10.389 x 
# r2 = -0.00383

summary(lm(dbS$locatefoodafterexit~dbS$size))
Sexit<-lm(dbS$exit~dbS$size)
Sexit$coefficients[1] #b_cero =  -93.11879 
Sexit$coefficients[2] #b_one =  7.7323 
# Y = B0 + B1X
# y = -93.11879  + 7.7323 x 
# r2 = -0.0031
