# Supplementary material for: Sex, size and habitat complexity effects on emergence latency and latency to locate food of the invasive porthole livebearer (Poeciliopsis gracilis)
Source: PLoS One. 2022 Jun 9;17(6):e0269384. doi: 10.1371/journal.pone.0269384 (PMC9182249; doi:10.1371/journal.pone.0269384)
Supplement: S2 Data — (TXT) [file pone.0269384.s002.txt]

id	treatment	sex	size	exit	locatefoodafterexit
1	complex	f	31.842	406	12
2	complex	m	31.373	53.47	6.4
3	complex	f	35.653	14.57	21.34
4	complex	m	26.24	4.69	17
5	complex	f	24.408	3.75	93.01
6	complex	f	27.261	2.86	157.9
7	complex	m	26.194	173.22	104.84
8	complex	m	30.576	100.28	96.35
9	complex	m	21.923	52.5	NA
10	complex	m	26.249	709	NA
11	complex	m	27.735	2	92
12	complex	f	25.75	365.68	32.59
13	complex	m	22.699	32.57	200.75
14	complex	f	30.816	258.16	22.69
15	complex	m	24.706	254.81	383.05
16	complex	m	31.145	203.51	120.11
17	complex	f	26.549	381.11	25.61
19	complex	f	30.57	7.93	209.74
20	complex	m	22.774	7.44	5.28
21	complex	m	29.086	400.58	44.27
22	complex	f	24.654	6.86	438.06
23	complex	m	27.67	620	NA
24	complex	m	28.32	16.62	9.08
25	complex	f	20.85	72.3	472.31
26	complex	m	22.717	134.57	64.11
27	complex	f	19.602	98.53	17.41
28	complex	f	19.141	35.49	17.46
29	complex	f	24.909	4.49	17.48
30	complex	f	20.654	10.42	2.03
31	complex	f	23.805	3.91	26.07
32	simple	f	22.321	4.11	7.36
33	simple	m	33.543	17.23	NA
34	simple	f	26.048	26.66	172.87
35	simple	f	24.949	27.35	219.65
36	simple	f	26.596	4.76	23.54
37	simple	f	25.546	5.06	5.71
38	simple	f	23.87	92.67	40.82
39	simple	f	24.973	93.21	NA
40	simple	m	27.896	39.8	20
41	simple	f	19.061	13.85	71.34
42	simple	m	20.09	159.42	210.14
43	simple	m	13.672	3.48	2.6
44	simple	m	19.722	60	62.23
45	simple	m	19.215	4.44	13.88
46	simple	f	19.137	6.27	2.87
47	simple	f	16.517	25.8	570.23
48	simple	f	11.334	54.64	38.84
49	simple	m	21.728	6.93	14.35
50	simple	f	21.583	4.27	2.74
51	simple	f	26.733	7.36	6.34
52	simple	m	26.216	570.97	NA
53	simple	m	19.237	186.3	161.84
54	simple	m	15.249	20.48	63.99
55	simple	m	14.377	46.54	111.04
56	simple	m	27.82	609.92	28.66
57	simple	m	16.835	27.96	101.27
58	simple	m	20.205	4.03	10.23
59	simple	m	19.088	12.51	8.66
60	simple	f	23.196	7.64	10.31
61	simple	f	14.812	23.58	107.21
